# Supplementary material for: Hsp70–Bag3 Module Regulates Macrophage Motility and Tumor Infiltration via Transcription Factor LITAF and CSF1
Source: Cancers (Basel). 2022 Aug 28;14(17):4168. doi: 10.3390/cancers14174168 (PMC9454964; doi:10.3390/cancers14174168)
Supplement: Supplementary file 1 [file cancers-14-04168-s001.zip]

Archive with 1 entries (1 files):
- cancers-1859008-supplementary.pdf
